# Supplementary material for: Dengue Seroprevalence and Factors Associated with Dengue Seropositivity in Petaling District, Malaysia
Source: Int J Environ Res Public Health. 2022 Jun 11;19(12):7170. doi: 10.3390/ijerph19127170 (PMC9223214; doi:10.3390/ijerph19127170)
Supplement: Supplementary file 1 [file ijerph-19-07170-s001.zip]

Archive with 1 entries (1 files):
- ijerph-1655111-supplementary S1.pdf
